# Supplementary material for: Optimal vaccine schedules to maintain measles elimination with a two-dose routine policy
Source: Epidemiol Infect. 2016 Oct 20;145(2):227–35. doi: 10.1017/S0950268816002296 (PMC5197928; doi:10.1017/S0950268816002296)
Supplement: Supplementary file 1 [file S0950268816002296sup001.zip]

Archive with 5 entries (5 files):
- TableS1.xls
- TableS2.xls
- TableS3.xls
- FigS1.eps
- FigS2.eps
