# Supplementary material for: Optimal vaccine schedules to maintain measles elimination with a two-dose routine policy
Source: Epidemiol Infect. 2016 Oct 20;145(2):227–35. doi: 10.1017/S0950268816002296 (PMC5197928; doi:10.1017/S0950268816002296)
Supplement: Supplementary file 1 [file S0950268816002296sup001.zip › TableS1.xls]

## Sheet: data
Country	current policy		80% coverage optima			90% coverage optima			100% coverage optima
	first	second	first	second	single	first	second	single	first	second	single
Bolivia (Plurinational State of)	12	42	9	16	12	8	17	12	6	18	13
Belize	12	24	9	16	12	8	17	12	6	18	13
Paraguay	12	48	9	16	12	8	17	13	7	19	13
Ecuador	12	18	9	16	12	8	17	13	7	19	13
Peru	12	18	10	16	12	9	18	13	7	19	13
Venezuela (Bolivarian Republic of)	12	60	10	16	12	9	18	13	7	19	13
Panama	12	18	10	16	12	9	18	13	7	19	13
Mexico	12	72	10	16	13	9	18	13	7	19	13
Suriname	12	48	10	17	13	9	18	13	7	19	13
Guyana	12	18	10	17	13	9	18	13	7	19	13
Argentina	12	72	10	17	13	9	18	13	7	19	13
El Salvador	12	48	10	17	13	9	18	13	7	19	13
Colombia	12	60	10	17	13	9	18	13	7	19	14
Costa Rica	15	84	10	17	13	9	18	13	7	20	14
Brazil	12	15	10	17	13	9	18	13	7	20	14
Uruguay	12	60	10	17	13	9	18	14	7	20	14
Chile	12	72	10	17	13	9	18	14	7	20	14
United States of America (the)	12	48	11	18	14	10	19	14	7	20	14
Canada	12	18	11	18	14	10	19	14	8	21	14
