# Supplementary material for: Optimal vaccine schedules to maintain measles elimination with a two-dose routine policy
Source: Epidemiol Infect. 2016 Oct 20;145(2):227–35. doi: 10.1017/S0950268816002296 (PMC5197928; doi:10.1017/S0950268816002296)
Supplement: Supplementary file 1 [file S0950268816002296sup001.zip › TableS2.xls]

## Sheet: Sheet1
	MCV1 Coverage											MCV2 Coverage
	2005	2006	2007	2008	2009	2010	2011	2012	2013	2014	AVG	2005	2006	2007	2008	2009	2010	2011	2012	2013	2014	AVG
Bolivia	89	88	86	92	93	88	96	96	95	95	91.8
Belize	95	99	96	96	97	98	98	96	99	95	96.9	87	92	89	90	92	91	98	93	92	92	91.6
Paraguay	91	91	91	91	91	94	93	91	92	90	91.5	28	58	63	70	63	64	65	62	64	64	60.1
Ecuador	93	97	98	98	97	95	94	96	97	85	95					99	91	92	55	83	59	79.8333
Peru	77	93	92	92	91	94	96	94	85	89	90.3			9	17	42	57	70	63	54	44	44.5
Venezuela	76	82	87	93	87	79	86	87	85	89	85.1					6	31	26	33	38	50	30.6667
Panama	99	95	95	96	96	97	97	98	92	90	95.5	89	60	80	60	99	73	81	72	68	90	77.2
Mexico	96	96	96	96	96	95	98	99	89	97	95.8	97	55	85	94	92	91	97	92	76	95	87.4
Suriname	91	83	85	86	88	90	85	73	93	85	85.9	86								18	18	40.6667
Guyana	92	90	96	95	97	95	98	99	99	99	96	72	74	90	84	84	82	84	90	95	91	84.6
Argentina	99	97	94	96	99	98	95	94	94	95	96.1	99	91	91	86	96	98	91	90	82	96	92
El Salvador	99	98	99	95	91	92	89	93	94	94	94.4	99	89	86	79	82	78	81	95	85	85	85.9
Colombia	96	95	93	95	89	88	88	94	92	91	92.1	73	85	93	69	71	73	76	79	72	88	77.9
Costa Rica	89	90	90	89	81	83	83	90	91	95	88.1				89	84	79	80	95	92	90	87
Brazil	99	99	99	99	99	99	99	97	97	97	98.4				56	55	53	99	96	99	96	79.1429
Uruguay	95	94	96	95	94	95	95	96	96	96	95.2									92	93	92.5
Chile	90	91	92	96	93	93	91	90	90	94	92	96	95	95	89	89	84	77	74	78	88	86.5
United States of America	92	92	92	92	90	92	92	92	91	91	91.6
Canada	94	93	94	94	95	95	95	98	95	95	94.8								94			94
