# Supplementary material for: Optimal vaccine schedules to maintain measles elimination with a two-dose routine policy
Source: Epidemiol Infect. 2016 Oct 20;145(2):227–35. doi: 10.1017/S0950268816002296 (PMC5197928; doi:10.1017/S0950268816002296)
Supplement: Supplementary file 1 [file S0950268816002296sup001.zip › TableS3.xls]

## Sheet: FigureS3
Country	Average coverage 2005-2014		immunity maintained by:
	MCV1	MCV2	real targets	80% optima	90% optima	100% optima
Bolivia (Plurinational State of)	91.8		95.3881	96.1803	96.2031	95.9661
Belize	96.9	91.6	95.7998	96.1839	96.2156	96.0444
Paraguay	91.5	60.1	95.4197	96.2866	96.3152	96.2593
Ecuador	95	79.8333	96.069	96.3093	96.3325	96.2698
Peru	90.3	44.5	96.118	96.2959	96.3578	96.3203
Venezuela (Bolivarian Republic of)	85.1	30.6667	95.2834	96.3065	96.3695	96.3457
Panama	95.5	77.2	96.1738	96.3358	96.3936	96.3345
Mexico	95.8	87.4	92.4355	96.3677	96.4234	96.3584
Suriname	85.9	40.6667	95.7077	96.407	96.4557	96.4152
Guyana	96	84.6	96.2813	96.4343	96.4748	96.4008
Argentina	96.1	92	92.91	96.462	96.5003	96.4217
El Salvador	94.4	85.9	95.8215	96.4716	96.5102	96.435
Colombia	92.1	77.9	95.7885	96.574	96.6061	96.5219
Costa Rica	88.1	87	90.6223	96.6397	96.6693	96.5762
Brazil	98.4	79.1429	96.4901	96.651	96.6733	96.5496
Uruguay	95.2	92.5	95.9931	96.6812	96.7031	96.5844
Chile	92	86.5	93.9105	96.7501	96.7688	96.6498
United States of America (the)	91.6		96.3939	96.7898	96.8182	96.6368
Canada	94.8	94	96.8554	96.896	96.9204	96.8606
